# Supplementary material for: Use of Whole-Genome Sequencing to Explore Mycobacterium tuberculosis Complex Circulating in a Hotspot Department in France
Source: Microorganisms. 2022 Aug 6;10(8):1586. doi: 10.3390/microorganisms10081586 (PMC9414808; doi:10.3390/microorganisms10081586)
Supplement: Supplementary file 1 [file microorganisms-10-01586-s001.zip]

Archive with 1 entries (1 files):
- microorganisms-1815113-supplementary.xlsx
