# Supplementary material for: Use of Whole-Genome Sequencing to Explore Mycobacterium tuberculosis Complex Circulating in a Hotspot Department in France
Source: Microorganisms. 2022 Aug 6;10(8):1586. doi: 10.3390/microorganisms10081586 (PMC9414808; doi:10.3390/microorganisms10081586)
Supplement: Supplementary file 1 [file microorganisms-10-01586-s001.zip › microorganisms-1815113-supplementary.xlsx]

## Sheet: Feuil1
Table S1. Recapitulative table of the samples used in this study.
												Phenotypic DST results					Genotypic results
Species	Sample	Isolation source	Collection date	Geographic location of sampling	Host health state	Host scientific name	Project accession number (ENA)	Host Country of birth	Host Continent of origin	Assembly Accession (ENA)	Phylogenic lineage	Isoniazide 0.1 mg/L	Rifampicine 1.0 mg/L	Ethambutol 5.0 mg/L	Pyrazinamide 100.0 mg/L		rifampicin	isoniazid	pyrazinamide	ethambutol	streptomycin	moxifloxacin	ofloxacin	levofloxacin	ciprofloxacin	amikacin	kanamycin	capreomycin	ethionamide	para.aminosalicylic_acid	cycloserine	linezolid	bedaquiline	clofazimine	delamanid
Mycobacterium tuberculosis complex	8	Pulmonary	2016-12-15	Bobigny (France)	diseased	homo sapiens	PRJEB52390	Romania	Europe	ERS11871655	lineage4	S	S	S	S		-	-	-	-	-	-	-	-	-	-	-	-	-	-	-	-	-	-	-
Mycobacterium tuberculosis complex	9	Pulmonary	2017-01-08	Bobigny (France)	diseased	homo sapiens	PRJEB52390	Mongolia	Asia	ERS11871656	lineage4	S	S	S	S		-	-	-	-	gid_c.115_115del	-	-	-	-	-	-	-	-	-	-	-	-	-	-
Mycobacterium tuberculosis complex	19	Pulmonary	2017-01-11	Bobigny (France)	diseased	homo sapiens	PRJEB52390	France	Europe	ERS11871657	lineage4	S	S	S	S		-	-	-	-	-	-	-	-	-	-	-	-	-	-	-	-	-	-	-
Mycobacterium tuberculosis complex	20	Pulmonary	2016-12-29	Bobigny (France)	diseased	homo sapiens	PRJEB52390	Romania	Europe	ERS11871658	lineage4	S	S	S	S		-	-	-	-	-	-	-	-	-	-	-	-	-	-	-	-	-	-	-
Mycobacterium tuberculosis complex	22	Pulmonary	2017-02-20	Bobigny (France)	diseased	homo sapiens	PRJEB52390	Cambodia	Asia	ERS11871659	lineage2	R	S	S	S		-	katG_p.Ala65Thr	-	-	-	-	-	-	-	-	-	-	-	-	-	-	-	-	-
Mycobacterium tuberculosis complex	25	Pulmonary	2017-01-09	Bobigny (France)	diseased	homo sapiens	PRJEB52390	Congo	Africa	ERS11871660	lineage4	S	S	S	S		-	-	-	-	-	-	-	-	-	-	-	-	-	-	-	-	-	-	-
Mycobacterium tuberculosis complex	32	Pulmonary	2016-07-27	Bobigny (France)	diseased	homo sapiens	PRJEB52390	Algeria	Africa	ERS11871661	lineage4	S	S	S	S		-	-	-	-	-	-	-	-	-	-	-	-	-	-	-	-	-	-	-
Mycobacterium tuberculosis complex	36	Pulmonary	2016-12-14	Bobigny (France)	diseased	homo sapiens	PRJEB52390	Haiti	America	ERS11871662	lineage4	S	S	S	S		-	-	-	-	-	-	-	-	-	-	-	-	-	-	-	-	-	-	-
Mycobacterium tuberculosis complex	37	Pulmonary	2016-12-30	Bobigny (France)	diseased	homo sapiens	PRJEB52390	Cameroon	Africa	ERS11871663	lineage4	S	S	S	S		-	-	-	-	-	-	-	-	-	-	-	-	-	-	-	-	-	-	-
Mycobacterium tuberculosis complex	41	Pulmonary	2017-03-23	Bobigny (France)	diseased	homo sapiens	PRJEB52390	Ivory Coast	Africa	ERS11871664	lineage4	S	S	S	S		-	-	-	-	-	-	-	-	-	-	-	-	-	-	-	-	-	-	-
Mycobacterium tuberculosis complex	42	Pulmonary	2017-02-14	Bobigny (France)	diseased	homo sapiens	PRJEB52390	Sri Lanka	Asia	ERS11871665	lineage2	S	S	S	S		-	-	-	-	-	-	-	-	-	-	-	-	-	-	-	-	-	-	-
Mycobacterium tuberculosis complex	44	Pulmonary	2017-03-14	Bobigny (France)	diseased	homo sapiens	PRJEB52390	Mali	Africa	ERS11871666	lineage4	S	S	S	S		-	-	-	-	-	-	-	-	-	-	-	-	-	-	-	-	-	-	-
Mycobacterium tuberculosis complex	47	Pulmonary	2017-03-03	Bobigny (France)	diseased	homo sapiens	PRJEB52390	Sudan	Africa	ERS11871667	lineage4	S	S	S	S		-	-	-	-	-	-	-	-	-	-	-	-	-	-	-	-	-	-	-
Mycobacterium tuberculosis complex	54	Pulmonary	2017-06-08	Bobigny (France)	diseased	homo sapiens	PRJEB52390	France	Europe	ERS11871668	lineage3	S	S	S	S		-	-	-	-	-	-	-	-	-	-	-	-	-	-	-	-	-	-	-
Mycobacterium tuberculosis complex	63	Lymph node	2017-06-13	Bobigny (France)	diseased	homo sapiens	PRJEB52390	Bangladeshi	Asia	ERS11871669	lineage4	R	S	S	S		-	p.Ser160Leu	-	-	-	-	-	-	-	-	-	-	-	-	-	-	-	-	-
Mycobacterium tuberculosis complex	66	Sereus liquid	2017-04-27	Bobigny (France)	diseased	homo sapiens	PRJEB52390	Unknown	Unknown	ERS11871670	lineage4	S	S	S	S		-	-	-	-	-	-	-	-	-	-	-	-	-	-	-	-	-	-	-
Mycobacterium tuberculosis complex	83	Pulmonary	2017-08-06	Bobigny (France)	diseased	homo sapiens	PRJEB52390	Pakistan	Asia	ERS11871671	lineage3	S	S	S	S		-	-	-	-	-	-	-	-	-	-	-	-	-	-	-	-	-	-	-
Mycobacterium tuberculosis complex	84	Pulmonary	2017-08-02	Bobigny (France)	diseased	homo sapiens	PRJEB52390	Brazil	America	ERS11871672	lineage4	S	S	S	S		-	-	-	-	-	-	-	-	-	-	-	-	-	-	-	-	-	-	-
Mycobacterium tuberculosis complex	88	Other EP	2017-08-02	Bobigny (France)	diseased	homo sapiens	PRJEB52390	Sudan	Africa	ERS11871673	lineage3	S	S	S	S		-	-	-	-	-	-	-	-	-	-	-	-	-	-	-	-	-	-	-
Mycobacterium tuberculosis complex	97	Pulmonary	2017-08-25	Bobigny (France)	diseased	homo sapiens	PRJEB52390	Ivory Coast	Africa	ERS11871674	lineage6	S	S	S	S		-	-	-	-	-	-	-	-	-	-	-	-	-	-	-	-	-	-	-
Mycobacterium tuberculosis complex	98	Pulmonary	2017-08-14	Bobigny (France)	diseased	homo sapiens	PRJEB52390	Ivory Coast	Africa	ERS11871675	lineage5	S	S	S	S		-	-	-	-	-	-	-	-	-	-	-	-	-	-	-	-	-	-	-
Mycobacterium tuberculosis complex	101	Sereus liquid	2017-09-08	Bobigny (France)	diseased	homo sapiens	PRJEB52390	Mali	Africa	ERS11871676	lineage4	S	S	S	S		-	-	-	-	-	-	-	-	-	-	-	-	-	-	-	-	-	-	-
Mycobacterium tuberculosis complex	123	Pulmonary	2016-02-16	Bobigny (France)	diseased	homo sapiens	PRJEB52390	France	Europe	ERS11871677	lineageBOV	S	S	S	R		-	-	pncA_p.His57Asp	-	-	-	-	-	-	-	-	-	-	-	-	-	-	-	-
Mycobacterium tuberculosis complex	128	Lymph node	2016-03-02	Bobigny (France)	diseased	homo sapiens	PRJEB52390	India	Asia	ERS11871678	lineage3	S	S	S	S		-	-	-	-	-	-	-	-	-	-	-	-	-	-	-	-	-	-	-
Mycobacterium tuberculosis complex	133	Pulmonary	2016-03-31	Bobigny (France)	diseased	homo sapiens	PRJEB52390	France	Europe	ERS11871679	lineage4	S	S	S	S		-	-	-	-	-	-	-	-	-	-	-	-	-	-	-	-	-	-	-
Mycobacterium tuberculosis complex	149	Pulmonary	2016-02-04	Bobigny (France)	diseased	homo sapiens	PRJEB52390	Mali	Africa	ERS11871680	lineage4	S	S	S	S		-	-	-	-	-	-	-	-	-	-	-	-	-	-	-	-	-	-	-
Mycobacterium tuberculosis complex	154	Pulmonary	2016-04-20	Bobigny (France)	diseased	homo sapiens	PRJEB52390	France	Europe	ERS11871681	lineage4	R	S	S	S		-	inhA_p.Ser94Ala,fabG1_c.-15C>T	-	-	rpsL_p.Lys43Arg	-	-	-	-	-	-	-	inhA_p.Ser94Ala,fabG1_c.-15C>T	-	-	-	-	-	-
Mycobacterium tuberculosis complex	190	Pulmonary	2016-03-23	Bobigny (France)	diseased	homo sapiens	PRJEB52390	Romania	Europe	ERS11871682	lineage4	S	S	S	S		-	-	-	-	-	-	-	-	-	-	-	-	-	-	-	-	-	-	-
Mycobacterium tuberculosis complex	191	Pulmonary	2016-04-21	Bobigny (France)	diseased	homo sapiens	PRJEB52390	Portugal	Europe	ERS11871683	lineage4	S	S	S	S		-	-	-	-	-	-	-	-	-	-	-	-	-	-	-	-	-	-	-
Mycobacterium tuberculosis complex	248	Sereus liquid	2016-09-22	Bobigny (France)	diseased	homo sapiens	PRJEB52390	France	Europe	ERS11871684	lineage4	S	S	S	S		-	-	-	-	-	-	-	-	-	-	-	-	-	-	-	-	-	-	-
Mycobacterium tuberculosis complex	255	Pulmonary	2016-08-31	Bobigny (France)	diseased	homo sapiens	PRJEB52390	India	Asia	ERS11871685	lineage4	S	S	S	S		-	-	-	-	-	-	-	-	-	-	-	-	-	-	-	-	-	-	-
Mycobacterium tuberculosis complex	297	Other EP	2017-03-18	Bobigny (France)	diseased	homo sapiens	PRJEB52390	Mali	Africa	ERS11871686	lineage2	S	S	S	S		-	-	-	-	rpsL_p.Lys43Arg	-	-	-	-	-	-	-	-	-	-	-	-	-	-
Mycobacterium tuberculosis complex	323	Pulmonary	2017-08-28	Bobigny (France)	diseased	homo sapiens	PRJEB52390	France	Europe	ERS11871687	lineage4	S	S	S	S		-	-	-	-	-	-	-	-	-	-	-	-	-	-	-	-	-	-	-
Mycobacterium tuberculosis complex	332	Sereus liquid	2017-10-02	Bobigny (France)	diseased	homo sapiens	PRJEB52390	Guinea	Africa	ERS11871688	lineage4	S	S	S	S		-	-	-	-	-	-	-	-	-	-	-	-	-	-	-	-	-	-	-
Mycobacterium tuberculosis complex	333	Pulmonary	2017-11-19	Bobigny (France)	diseased	homo sapiens	PRJEB52390	Democratic Republic of Congo	Africa	ERS11871689	lineage4	S	S	S	S		-	-	-	-	-	-	-	-	-	-	-	-	-	-	-	-	-	-	-
Mycobacterium tuberculosis complex	342	Pulmonary	2017-11-27	Bobigny (France)	diseased	homo sapiens	PRJEB52390	France	Europe	ERS11871690	lineage4	S	S	S	S		-	-	-	-	-	-	-	-	-	-	-	-	-	-	-	-	-	-	-
Mycobacterium tuberculosis complex	343	Lymph node	2017-09-16	Bobigny (France)	diseased	homo sapiens	PRJEB52390	Ivory Coast	Africa	ERS11871691	lineage5	S	S	S	S		-	-	-	-	-	-	-	-	-	-	-	-	-	-	-	-	-	-	-
Mycobacterium tuberculosis complex	344	Pulmonary	2017-09-20	Bobigny (France)	diseased	homo sapiens	PRJEB52390	Unknown	Unknown	ERS11871692	lineage3	R	S	S	S		-	katG_p.Ala106Val	-	-	-	-	-	-	-	-	-	-	-	-	-	-	-	-	-
Mycobacterium tuberculosis complex	348	Pulmonary	2017-12-15	Bobigny (France)	diseased	homo sapiens	PRJEB52390	Algeria	Africa	ERS11871693	lineage4	S	S	S	S		-	-	-	-	-	-	-	-	-	-	-	-	-	-	-	-	-	-	-
Mycobacterium tuberculosis complex	350	Pulmonary	2017-11-30	Bobigny (France)	diseased	homo sapiens	PRJEB52390	Senegal	Africa	ERS11871694	lineage1	R	S	S	S		-	fabG1_c.-15C>T	-	-	rpsL_p.Lys43Arg	-	-	-	-	-	-	-	fabG1_c.-15C>T	-	-	-	-	-	-
Mycobacterium tuberculosis complex	351	Pulmonary	2017-11-20	Bobigny (France)	diseased	homo sapiens	PRJEB52390	Ivory Coast	Africa	ERS11871695	lineage6	S	S	S	S		-	-	-	-	-	-	-	-	-	-	-	-	-	-	-	-	-	-	-
Mycobacterium tuberculosis complex	353	Sereus liquid	2017-12-05	Bobigny (France)	diseased	homo sapiens	PRJEB52390	Haiti	America	ERS11871696	lineage4	S	S	S	S		-	-	-	-	-	-	-	-	-	-	-	-	-	-	-	-	-	-	-
Mycobacterium tuberculosis complex	354	Lymph node	2017-12-13	Bobigny (France)	diseased	homo sapiens	PRJEB52390	France	Europe	ERS11871697	lineage6	S	S	S	S		-	-	-	-	-	-	-	-	-	-	-	-	-	-	-	-	-	-	-
Mycobacterium tuberculosis complex	362	Lymph node	2018-02-08	Bobigny (France)	diseased	homo sapiens	PRJEB52390	Sri Lanka	Asia	ERS11871881	lineage1	S	S	S	S		-	-	-	-	-	-	-	-	-	-	-	-	-	-	-	-	-	-	-
Mycobacterium tuberculosis complex	363	Pulmonary	2018-01-14	Bobigny (France)	diseased	homo sapiens	PRJEB52390	Mauritania	Asia	ERS11871698	lineage4	S	S	S	S		-	-	-	-	-	-	-	-	-	-	-	-	-	-	-	-	-	-	-
Mycobacterium tuberculosis complex	369	Lymph node	2018-03-01	Bobigny (France)	diseased	homo sapiens	PRJEB52390	Pakistan	Africa	ERS11871699	lineage3	S	S	S	S		-	-	-	-	-	-	-	-	-	-	-	-	-	-	-	-	-	-	-
Mycobacterium tuberculosis complex	370	Lymph node	2018-02-14	Bobigny (France)	diseased	homo sapiens	PRJEB52390	Colombia	Asia	ERS11871700	lineage4	S	S	S	S		-	-	-	-	-	-	-	-	-	-	-	-	-	-	-	-	-	-	-
Mycobacterium tuberculosis complex	371	Pulmonary	2018-03-10	Bobigny (France)	diseased	homo sapiens	PRJEB52390	Romania	America	ERS11871701	lineage4	S	S	S	S		-	-	-	-	-	-	-	-	-	-	-	-	-	-	-	-	-	-	-
Mycobacterium tuberculosis complex	372	Sereus liquid	2018-02-27	Bobigny (France)	diseased	homo sapiens	PRJEB52390	Mali	Europe	ERS11871702	lineage4	S	S	S	S		-	-	-	-	-	gyrA_p.Ser91Pro	gyrA_p.Ser91Pro	gyrA_p.Ser91Pro	gyrA_p.Ser91Pro	-	-	-	-	-	-	-	-	-	-
Mycobacterium tuberculosis complex	373	Pulmonary	2018-01-14	Bobigny (France)	diseased	homo sapiens	PRJEB52390	Romania	Africa	ERS11871703	lineage4	S	S	S	S		-	-	-	-	-	-	-	-	-	-	-	-	-	-	-	-	-	-	-
Mycobacterium tuberculosis complex	383	Sereus liquid	2018-01-02	Bobigny (France)	diseased	homo sapiens	PRJEB52390	Sri Lanka	Europe	ERS11871704	lineage1	S	S	S	S		-	-	-	-	-	-	-	-	-	-	-	-	-	-	-	-	-	-	-
Mycobacterium tuberculosis complex	385	Lymph node	2017-09-26	Bobigny (France)	diseased	homo sapiens	PRJEB52390	Algeria	Asia	ERS11871705	lineageBOV	S	S	S	R		-	-	pncA_p.His57Asp	-	-	-	-	-	-	-	-	-	-	-	-	-	-	-	-
Mycobacterium tuberculosis complex	386	Sereus liquid	2018-03-19	Bobigny (France)	diseased	homo sapiens	PRJEB52390	Cameroon	Africa	ERS11871706	lineage4	S	S	S	S		-	-	-	-	-	-	-	-	-	-	-	-	-	-	-	-	-	-	-
Mycobacterium tuberculosis complex	392	Sereus liquid	2018-04-01	Bobigny (France)	diseased	homo sapiens	PRJEB52390	Senegal	Africa	ERS11871707	lineage4	S	S	S	S		-	-	-	-	-	-	-	-	-	-	-	-	-	-	-	-	-	-	-
Mycobacterium tuberculosis complex	407	Pulmonary	2018-05-02	Bobigny (France)	diseased	homo sapiens	PRJEB52390	France	Africa	ERS11871708	lineage4	S	S	S	S		-	-	-	-	-	-	-	-	-	-	-	-	-	-	-	-	-	-	-
Mycobacterium tuberculosis complex	408	Pulmonary	2018-05-25	Bobigny (France)	diseased	homo sapiens	PRJEB52390	Mali	Europe	ERS11871709	lineage4	S	S	S	S		-	-	-	-	-	-	-	-	-	-	-	-	-	-	-	-	-	-	-
Mycobacterium tuberculosis complex	415	Pulmonary	2018-06-08	Bobigny (France)	diseased	homo sapiens	PRJEB52390	Algeria	Africa	ERS11871710	lineage4	S	S	S	S		-	-	-	-	-	-	-	-	-	-	-	-	-	-	-	-	-	-	-
Mycobacterium tuberculosis complex	416	Pulmonary	2018-06-27	Bobigny (France)	diseased	homo sapiens	PRJEB52390	France	Africa	ERS11871711	lineage4	S	S	S	S		-	-	-	-	-	-	-	-	-	-	-	-	-	-	-	-	-	-	-
Mycobacterium tuberculosis complex	417	Pulmonary	2018-06-13	Bobigny (France)	diseased	homo sapiens	PRJEB52390	Unknown	Europe	ERS11871712	lineage4	S	S	S	S		-	-	-	-	-	-	-	-	-	-	-	-	-	-	-	-	-	-	-
Mycobacterium tuberculosis complex	418	Pulmonary	2018-06-29	Bobigny (France)	diseased	homo sapiens	PRJEB52390	Nepal	Unknown	ERS11871713	lineage2	S	S	S	S		-	-	-	-	-	-	-	-	-	-	-	-	-	-	-	-	-	-	-
Mycobacterium tuberculosis complex	419	Pulmonary	2018-06-04	Bobigny (France)	diseased	homo sapiens	PRJEB52390	Ivory Coast	Asia	ERS11871714	lineage4	S	S	S	S		-	-	-	-	-	-	-	-	-	-	-	-	-	-	-	-	-	-	-
Mycobacterium tuberculosis complex	420	Sereus liquid	2018-06-29	Bobigny (France)	diseased	homo sapiens	PRJEB52390	Togo	Africa	ERS11871715	lineage4	S	S	S	S		-	-	-	-	-	-	-	-	-	-	-	-	-	-	-	-	-	-	-
Mycobacterium tuberculosis complex	421	Pulmonary	2018-07-12	Bobigny (France)	diseased	homo sapiens	PRJEB52390	Morocco	Africa	ERS11871716	lineage4	S	S	S	S		-	-	-	-	-	-	-	-	-	-	-	-	-	-	-	-	-	-	-
Mycobacterium tuberculosis complex	422	Lymph node	2018-06-26	Bobigny (France)	diseased	homo sapiens	PRJEB52390	India	Africa	ERS11871717	lineage4	S	S	S	S		-	-	-	-	-	-	-	-	-	-	-	-	ethR_p.Phe110Leu	-	-	-	-	-	-
Mycobacterium tuberculosis complex	423	Sereus liquid	2018-04-28	Bobigny (France)	diseased	homo sapiens	PRJEB52390	Unknown	Asia	ERS11871718	lineage2	S	S	S	S		-	-	-	-	-	-	-	-	-	-	-	-	-	-	-	-	-	-	-
Mycobacterium tuberculosis complex	425	Pulmonary	2018-07-25	Bobigny (France)	diseased	homo sapiens	PRJEB52390	France	Unknown	ERS11871719	lineage3	S	S	S	S		-	-	-	-	-	-	-	-	-	-	-	-	-	-	-	-	-	-	-
Mycobacterium tuberculosis complex	426	Other EP	2018-03-19	Bobigny (France)	diseased	homo sapiens	PRJEB52390	France	Europe	ERS11871720	lineage4	R	R	R	R		rpoB_p.Ser450Leu	katG_p.Ser315Thr,fabG1_c.-15C>T	pncA_p.Ala146Val	embB_p.Met306Ile	-	-	-	-	-	-	-	-	ethA_c.1391_1392insA,fabG1_c.-15C>T	-	-	-	-	-	-
Mycobacterium tuberculosis complex	427	Pulmonary	2018-08-01	Bobigny (France)	diseased	homo sapiens	PRJEB52390	mali	Europe	ERS11871721	lineage4	S	S	S	S		-	-	-	-	-	-	-	-	-	-	-	-	-	-	-	-	-	-	-
Mycobacterium tuberculosis complex	429	Lymph node	2018-07-19	Bobigny (France)	diseased	homo sapiens	PRJEB52390	Unknown	Africa	ERS11871722	lineageBOV	S	S	S	R		-	-	pncA_p.His57Asp	-	-	-	-	-	-	-	-	-	-	-	-	-	-	-	-
Mycobacterium tuberculosis complex	430	Pulmonary	2018-07-31	Bobigny (France)	diseased	homo sapiens	PRJEB52390	Chile	Unknown	ERS11871723	lineage4	S	S	S	S		-	-	-	-	-	-	-	-	-	-	-	-	-	-	-	-	-	-	-
Mycobacterium tuberculosis complex	431	Pulmonary	2018-07-26	Bobigny (France)	diseased	homo sapiens	PRJEB52390	Algeria	America	ERS11871724	lineage4	S	S	S	R		-	-	pncA_p.Gln10Pro	-	-	-	-	-	-	-	-	-	-	-	-	-	-	-	-
Mycobacterium tuberculosis complex	432	Sereus liquid	2018-06-11	Bobigny (France)	diseased	homo sapiens	PRJEB52390	Unknown	Africa	ERS11871725	lineage1	S	S	S	S		-	-	-	-	-	-	-	-	-	-	-	-	-	-	-	-	-	-	-
Mycobacterium tuberculosis complex	434	Pulmonary	2018-08-02	Bobigny (France)	diseased	homo sapiens	PRJEB52390	Senegal	Unknown	ERS11871726	lineage4	S	S	S	S		-	-	-	-	-	-	-	-	-	-	-	-	-	-	-	-	-	-	-
Mycobacterium tuberculosis complex	435	Pulmonary	2018-07-21	Bobigny (France)	diseased	homo sapiens	PRJEB52390	Unknown	Africa	ERS11871727	lineage4	S	S	S	S		-	-	-	-	-	-	-	-	-	-	-	-	-	-	-	-	-	-	-
Mycobacterium tuberculosis complex	437	Pulmonary	2018-08-04	Bobigny (France)	diseased	homo sapiens	PRJEB52390	Sri Lanka	Unknown	ERS11871728	lineage3	S	S	S	S		-	-	-	-	-	-	-	-	-	-	-	-	-	-	-	-	-	-	-
Mycobacterium tuberculosis complex	440	Pulmonary	2018-08-11	Bobigny (France)	diseased	homo sapiens	PRJEB52390	France	Asia	ERS11871729	lineage4	S	S	S	S		-	-	-	-	-	-	-	-	-	-	-	-	-	-	-	-	-	-	-
Mycobacterium tuberculosis complex	441	Lymph node	2018-08-16	Bobigny (France)	diseased	homo sapiens	PRJEB52390	India	Europe	ERS11871730	lineage1	S	S	S	R		-	-	-	-	-	-	-	-	-	-	-	-	-	-	-	-	-	-	-
Mycobacterium tuberculosis complex	444	Sereus liquid	2018-08-27	Bobigny (France)	diseased	homo sapiens	PRJEB52390	Ivory Coast	Asia	ERS11871731	lineage4	S	S	S	S		-	-	-	-	-	-	-	-	-	-	-	-	-	-	-	-	-	-	-
Mycobacterium tuberculosis complex	445	Sereus liquid	2018-08-29	Bobigny (France)	diseased	homo sapiens	PRJEB52390	Cameroon	Africa	ERS11871732	lineage5	S	S	S	S		-	-	-	-	-	-	-	-	-	-	-	-	-	-	-	-	-	-	-
Mycobacterium tuberculosis complex	446	Pulmonary	2018-09-13	Bobigny (France)	diseased	homo sapiens	PRJEB52390	Cambodia	Africa	ERS11871733	lineage1	S	S	S	S		-	-	-	-	-	-	-	-	-	-	-	-	-	-	-	-	-	-	-
Mycobacterium tuberculosis complex	447	Pulmonary	2018-09-21	Bobigny (France)	diseased	homo sapiens	PRJEB52390	Sri Lanka	Asia	ERS11871734	lineage2	S	S	S	S		-	-	-	-	-	-	-	-	-	-	-	-	-	-	-	-	-	-	-
Mycobacterium tuberculosis complex	448	Pulmonary	2018-09-20	Bobigny (France)	diseased	homo sapiens	PRJEB52390	France	Asia	ERS11871735	lineage4	S	S	S	S		-	-	-	-	-	-	-	-	-	-	-	-	-	-	-	-	-	-	-
Mycobacterium tuberculosis complex	450	Sereus liquid	2018-09-01	Bobigny (France)	diseased	homo sapiens	PRJEB52390	Guinea-Bissau	Europe	ERS11871736	lineage4	S	S	S	S		-	-	-	-	-	-	-	-	-	-	-	-	-	-	-	-	-	-	-
Mycobacterium tuberculosis complex	451	Pulmonary	2018-09-22	Bobigny (France)	diseased	homo sapiens	PRJEB52390	France	Africa	ERS11871737	lineage4	S	S	S	S		-	-	-	-	-	-	-	-	-	-	-	-	-	-	-	-	-	-	-
Mycobacterium tuberculosis complex	452	Pulmonary	2018-09-25	Bobigny (France)	diseased	homo sapiens	PRJEB52390	mali	Europe	ERS11871738	lineage4	S	S	S	S		-	-	-	-	-	-	-	-	-	-	-	-	-	-	-	-	-	-	-
Mycobacterium tuberculosis complex	453	Pulmonary	2018-10-05	Bobigny (France)	diseased	homo sapiens	PRJEB52390	France	Africa	ERS11871739	lineage4	S	S	S	S		-	-	-	-	-	-	-	-	-	-	-	-	-	-	-	-	-	-	-
Mycobacterium tuberculosis complex	455	Pulmonary	2018-10-19	Bobigny (France)	diseased	homo sapiens	PRJEB52390	Romania	Europe	ERS11871740	lineage4	S	S	S	S		-	-	-	-	-	-	-	-	-	-	-	-	-	-	-	-	-	-	-
Mycobacterium tuberculosis complex	460	Pulmonary	2018-10-04	Bobigny (France)	diseased	homo sapiens	PRJEB52390	Unknown	Europe	ERS11871741	lineage4	S	S	S	S		-	-	-	-	gid_c.351_351del	-	-	-	-	-	-	-	-	-	-	-	-	-	-
Mycobacterium tuberculosis complex	475	Pulmonary	2018-10-12	Bobigny (France)	diseased	homo sapiens	PRJEB52390	Algeria	Unknown	ERS11871742	lineage4	S	S	S	S		-	-	-	-	-	-	-	-	-	-	-	-	-	-	-	-	-	-	-
Mycobacterium tuberculosis complex	478	Pulmonary	2018-10-15	Bobigny (France)	diseased	homo sapiens	PRJEB52390	France	Africa	ERS11871743	lineage4	S	S	S	S		-	-	-	-	-	-	-	-	-	-	-	-	-	-	-	-	-	-	-
Mycobacterium tuberculosis complex	487	Lymph node	2018-11-09	Bobigny (France)	diseased	homo sapiens	PRJEB52390	India	Europe	ERS11871744	lineage4	S	S	S	S		-	-	-	-	-	-	-	-	-	-	-	-	-	-	-	-	-	-	-
Mycobacterium tuberculosis complex	488	Pulmonary	2018-11-18	Bobigny (France)	diseased	homo sapiens	PRJEB52390	France	Asia	ERS11871745	lineage4	S	S	S	S		-	-	-	-	-	-	-	-	-	-	-	-	-	-	-	-	-	-	-
Mycobacterium tuberculosis complex	490	Lymph node	2018-11-14	Bobigny (France)	diseased	homo sapiens	PRJEB52390	Ivory Coast	Europe	ERS11871746	lineageBOV	S	S	S	R		-	-	pncA_p.His57Asp	-	-	-	-	-	-	-	-	-	-	-	-	-	-	-	-
Mycobacterium tuberculosis complex	495	Pulmonary	2018-11-16	Bobigny (France)	diseased	homo sapiens	PRJEB52390	Mali	Africa	ERS11871747	lineage6	R	S	S	S		-	fabG1_c.-15C>T	-	-	-	-	-	-	-	-	-	-	fabG1_c.-15C>T	-	-	-	-	-	-
Mycobacterium tuberculosis complex	497	Lymph node	2018-12-05	Bobigny (France)	diseased	homo sapiens	PRJEB52390	Congo	Africa	ERS11871748	lineage4	S	S	S	S		-	-	-	-	-	-	-	-	-	-	-	-	-	-	-	-	-	-	-
Mycobacterium tuberculosis complex	498	Pulmonary	2018-12-24	Bobigny (France)	diseased	homo sapiens	PRJEB52390	Cameroon	Africa	ERS11871749	lineage4	S	S	S	S		-	-	-	-	-	-	-	-	-	-	-	-	-	-	-	-	-	-	-
Mycobacterium tuberculosis complex	499	Lymph node	2018-12-12	Bobigny (France)	diseased	homo sapiens	PRJEB52390	Pakistan	Africa	ERS11871750	lineage1	S	S	S	R		-	-	-	-	-	-	-	-	-	-	-	-	-	-	-	-	-	-	-
Mycobacterium tuberculosis complex	500	Pulmonary	2018-12-31	Bobigny (France)	diseased	homo sapiens	PRJEB52390	Congo	Asia	ERS11871751	lineage4	S	S	S	S		-	-	-	-	-	-	-	-	-	-	-	-	-	-	-	-	-	-	-
Mycobacterium tuberculosis complex	501	Lymph node	2018-11-28	Bobigny (France)	diseased	homo sapiens	PRJEB52390	Congo	Africa	ERS11871752	lineage4	S	S	S	S		-	-	-	-	-	-	-	-	-	-	-	-	-	-	-	-	-	-	-
Mycobacterium tuberculosis complex	502	Pulmonary	2018-12-06	Bobigny (France)	diseased	homo sapiens	PRJEB52390	Senegal	Africa	ERS11871753	lineage4	S	S	S	S		-	-	-	-	-	-	-	-	-	-	-	-	-	-	-	-	-	-	-
Mycobacterium tuberculosis complex	503	Pulmonary	2018-12-14	Bobigny (France)	diseased	homo sapiens	PRJEB52390	Eritrea	Africa	ERS11871754	lineage3	S	S	S	S		-	-	-	-	gid_p.Leu79Ser	-	-	-	-	-	-	-	-	-	-	-	-	-	-
Mycobacterium tuberculosis complex	504	Pulmonary	2019-01-09	Bobigny (France)	diseased	homo sapiens	PRJEB52390	green cap	Africa	ERS11871755	lineage4	S	S	S	S		-	-	-	-	-	-	-	-	-	-	-	-	-	-	-	-	-	-	-
Mycobacterium tuberculosis complex	505	Sereus liquid	2018-12-31	Bobigny (France)	diseased	homo sapiens	PRJEB52390	Cameroon	Africa	ERS11871756	lineage4	S	S	S	S		-	-	-	-	-	-	-	-	-	-	-	-	-	-	-	-	-	-	-
Mycobacterium tuberculosis complex	506	Sereus liquid	2019-01-22	Bobigny (France)	diseased	homo sapiens	PRJEB52390	Cambodia	Africa	ERS11871757	lineage2	S	S	S	S		-	-	-	-	-	-	-	-	-	-	-	-	-	-	-	-	-	-	-
Mycobacterium tuberculosis complex	507	Pulmonary	2018-12-24	Bobigny (France)	diseased	homo sapiens	PRJEB52390	Chad	Asia	ERS11871758	lineage4	S	S	S	S		-	-	-	-	-	-	-	-	-	-	-	-	-	-	-	-	-	-	-
Mycobacterium tuberculosis complex	508	Other EP	2019-01-17	Bobigny (France)	diseased	homo sapiens	PRJEB52390	Pakistan	Africa	ERS11871759	lineage4	S	S	S	S		-	-	-	-	-	-	-	-	-	-	-	-	-	-	-	-	-	-	-
Mycobacterium tuberculosis complex	509	Pulmonary	2019-01-25	Bobigny (France)	diseased	homo sapiens	PRJEB52390	Portugal	Asia	ERS11871760	lineage4	S	S	S	S		-	-	-	-	-	-	-	-	-	-	-	-	-	-	-	-	-	-	-
Mycobacterium tuberculosis complex	510	Lymph node	2019-02-01	Bobigny (France)	diseased	homo sapiens	PRJEB52390	Afghanistan	Europe	ERS11871761	lineage3	S	S	S	S		-	-	-	-	-	-	-	-	-	-	-	-	-	-	-	-	-	-	-
Mycobacterium tuberculosis complex	511	Pulmonary	2019-03-02	Bobigny (France)	diseased	homo sapiens	PRJEB52390	mali	Asia	ERS11871762	lineage4	S	S	S	S		-	-	-	-	-	gyrA_p.Ser91Pro	gyrA_p.Ser91Pro	gyrA_p.Ser91Pro	gyrA_p.Ser91Pro	-	-	-	-	-	-	-	-	-	-
Mycobacterium tuberculosis complex	512	Pulmonary	2019-02-26	Bobigny (France)	diseased	homo sapiens	PRJEB52390	Unknown	Africa	ERS11871763	lineage4	S	S	S	S		-	-	-	-	-	-	-	-	-	-	-	-	-	-	-	-	-	-	-
Mycobacterium tuberculosis complex	513	Pulmonary	2019-03-08	Bobigny (France)	diseased	homo sapiens	PRJEB52390	Haiti	Unknown	ERS11871764	lineage4	S	R	S	S		rpoB_p.Leu464Met	-	-	-	-	gyrA_p.Ser91Ala	gyrA_p.Ser91Ala	gyrA_p.Ser91Ala	gyrA_p.Ser91Ala	-	-	-	-	-	-	-	-	-	-
Mycobacterium tuberculosis complex	514	Pulmonary	2019-02-20	Bobigny (France)	diseased	homo sapiens	PRJEB52390	Congo	America	ERS11871765	lineage4	S	S	S	S		-	-	-	-	-	-	-	-	-	-	-	-	-	-	-	-	-	-	-
Mycobacterium tuberculosis complex	515	Sereus liquid	2019-04-23	Bobigny (France)	diseased	homo sapiens	PRJEB52390	Algeria	Africa	ERS11871766	lineage4	S	S	S	S		-	-	-	-	-	-	-	-	-	-	-	-	-	-	-	-	-	-	-
Mycobacterium tuberculosis complex	516	Lymph node	2019-04-17	Bobigny (France)	diseased	homo sapiens	PRJEB52390	Morocco	Africa	ERS11871767	lineage4	S	S	S	S		-	-	-	-	-	-	-	-	-	-	-	-	-	-	-	-	-	-	-
Mycobacterium tuberculosis complex	517	Pulmonary	2019-04-15	Bobigny (France)	diseased	homo sapiens	PRJEB52390	India	Africa	ERS11871768	lineage3	S	S	S	S		-	-	-	-	-	-	-	-	-	-	-	-	-	-	-	-	-	-	-
Mycobacterium tuberculosis complex	518	Pulmonary	2019-03-19	Bobigny (France)	diseased	homo sapiens	PRJEB52390	Mali	Asia	ERS11871769	lineage6	S	S	S	S		-	-	-	-	-	-	-	-	-	-	-	-	-	-	-	-	-	-	-
Mycobacterium tuberculosis complex	519	Sereus liquid	2019-04-03	Bobigny (France)	diseased	homo sapiens	PRJEB52390	Algeria	Africa	ERS11871770	lineage4	S	S	S	S		-	-	-	-	-	-	-	-	-	-	-	-	-	-	-	-	-	-	-
Mycobacterium tuberculosis complex	520	Lymph node	2019-03-06	Bobigny (France)	diseased	homo sapiens	PRJEB52390	Guadeloupe	Africa	ERS11871771	lineage4	S	S	S	S		-	-	-	-	-	-	-	-	-	-	-	-	-	-	-	-	-	-	-
Mycobacterium tuberculosis complex	521	Lymph node	2019-04-16	Bobigny (France)	diseased	homo sapiens	PRJEB52390	Pakistan	Europe	ERS11871772	lineage3	S	S	S	S		-	-	-	-	-	-	-	-	-	-	-	-	-	-	-	-	-	-	-
Mycobacterium tuberculosis complex	523	Pulmonary	2019-05-20	Bobigny (France)	diseased	homo sapiens	PRJEB52390	France	Asia	ERS11871773	lineage4	S	S	S	S		-	-	-	-	-	-	-	-	-	-	-	-	-	-	-	-	-	-	-
Mycobacterium tuberculosis complex	524	Pulmonary	2019-05-27	Bobigny (France)	diseased	homo sapiens	PRJEB52390	Democratic Republic of Congo	Europe	ERS11871774	lineage4	S	S	S	S		-	-	-	-	-	-	-	-	-	-	-	-	-	-	-	-	-	-	-
Mycobacterium tuberculosis complex	525	Lymph node	2019-05-29	Bobigny (France)	diseased	homo sapiens	PRJEB52390	France	Africa	ERS11871775	lineage4	S	S	S	S		-	-	-	-	-	-	-	-	-	-	-	-	-	-	-	-	-	-	-
Mycobacterium tuberculosis complex	530	Pulmonary	2019-06-09	Bobigny (France)	diseased	homo sapiens	PRJEB52390	France	Europe	ERS11871776	lineage4	S	S	S	S		-	-	-	-	-	-	-	-	-	-	-	-	-	-	-	-	-	-	-
Mycobacterium tuberculosis complex	531	Other EP	2019-06-09	Bobigny (France)	diseased	homo sapiens	PRJEB52390	Poland	Europe	ERS11871777	lineage4	S	S	S	S		-	-	-	-	-	-	-	-	-	-	-	-	-	-	-	-	-	-	-
Mycobacterium tuberculosis complex	534	Pulmonary	2019-06-14	Bobigny (France)	diseased	homo sapiens	PRJEB52390	Democratic Republic of Congo	Europe	ERS11871778	lineage4	S	S	S	S		-	-	-	-	-	-	-	-	-	-	-	-	-	-	-	-	-	-	-
Mycobacterium tuberculosis complex	538	Lymph node	2019-07-16	Bobigny (France)	diseased	homo sapiens	PRJEB52390	Eritrea	Africa	ERS11871779	lineage3	S	S	S	S		-	-	-	-	-	-	-	-	-	-	-	-	-	-	-	-	-	-	-
Mycobacterium tuberculosis complex	540	Sereus liquid	2019-07-08	Bobigny (France)	diseased	homo sapiens	PRJEB52390	Sri Lanka	Africa	ERS11871780	lineage2	S	S	S	S		-	-	-	-	-	-	-	-	-	-	-	-	ethA_c.341_341del	-	-	-	-	-	-
Mycobacterium tuberculosis complex	541	Lymph node	2019-06-26	Bobigny (France)	diseased	homo sapiens	PRJEB52390	Democratic Republic of Congo	Asia	ERS11871781	lineage4	S	S	S	S		-	-	-	-	-	-	-	-	-	-	-	-	-	-	-	-	-	-	-
Mycobacterium tuberculosis complex	542	Lymph node	2019-06-26	Bobigny (France)	diseased	homo sapiens	PRJEB52390	Mali	Africa	ERS11871782	lineage4	S	S	S	S		-	-	-	-	-	-	-	-	-	-	-	-	-	-	-	-	-	-	-
Mycobacterium tuberculosis complex	543	Sereus liquid	2019-05-31	Bobigny (France)	diseased	homo sapiens	PRJEB52390	India	Africa	ERS11871783	lineage4	S	S	S	S		-	-	-	-	-	-	-	-	-	-	-	-	-	-	-	-	-	-	-
Mycobacterium tuberculosis complex	544	Sereus liquid	2019-05-15	Bobigny (France)	diseased	homo sapiens	PRJEB52390	France	Asia	ERS11871784	lineage4	S	S	S	S		-	-	-	-	-	-	-	-	-	-	-	-	-	-	-	-	-	-	-
Mycobacterium tuberculosis complex	545	Pulmonary	2019-07-08	Bobigny (France)	diseased	homo sapiens	PRJEB52390	Bangladeshi	Europe	ERS11871785	lineage3	S	S	S	S		-	-	-	-	-	-	-	-	-	-	-	-	-	-	-	-	-	-	-
Mycobacterium tuberculosis complex	546	Pulmonary	2019-06-12	Bobigny (France)	diseased	homo sapiens	PRJEB52390	Senegal	Asia	ERS11871786	lineage4	S	S	S	S		-	-	-	-	-	-	-	-	-	-	-	-	-	-	-	-	-	-	-
Mycobacterium tuberculosis complex	548	Pulmonary	2019-08-13	Bobigny (France)	diseased	homo sapiens	PRJEB52390	Democratic Republic of Congo	Africa	ERS11871787	lineage4	S	S	S	S		-	-	-	-	-	-	-	-	-	-	-	-	-	-	-	-	-	-	-
Mycobacterium tuberculosis complex	553	Pulmonary	2019-09-17	Bobigny (France)	diseased	homo sapiens	PRJEB52390	Nepal	Africa	ERS11871788	lineage2	S	S	S	S		-	-	-	-	rrs_r.514a>c	-	-	-	-	-	-	-	-	-	-	-	-	-	-
Mycobacterium tuberculosis complex	556	Lymph node	2019-09-09	Bobigny (France)	diseased	homo sapiens	PRJEB52390	Morocco	Asia	ERS11871789	lineage4	S	S	S	S		-	-	-	-	-	-	-	-	-	-	-	-	-	-	-	-	-	-	-
Mycobacterium tuberculosis complex	557	Pulmonary	2019-09-20	Bobigny (France)	diseased	homo sapiens	PRJEB52390	France	Africa	ERS11871790	lineage4	S	S	S	S		-	-	-	-	-	-	-	-	-	-	-	-	-	-	-	-	-	-	-
Mycobacterium tuberculosis complex	562	Pulmonary	2019-08-19	Bobigny (France)	diseased	homo sapiens	PRJEB52390	India	Europe	ERS11871791	lineage3	S	S	S	S		-	-	-	-	-	-	-	-	-	-	-	-	-	-	-	-	-	-	-
Mycobacterium tuberculosis complex	563	Other EP	2019-08-02	Bobigny (France)	diseased	homo sapiens	PRJEB52390	Unknown	Asia	ERS11871792	lineage4	S	S	S	S		-	-	-	-	-	-	-	-	-	-	-	-	-	-	-	-	-	-	-
Mycobacterium tuberculosis complex	564	Pulmonary	2019-09-11	Bobigny (France)	diseased	homo sapiens	PRJEB52390	Pakistan	Unknown	ERS11871793	lineage3	S	S	S	S		-	-	-	-	-	-	-	-	-	-	-	-	-	-	-	-	-	-	-
Mycobacterium tuberculosis complex	567	Other EP	2019-09-12	Bobigny (France)	diseased	homo sapiens	PRJEB52390	Morocco	Asia	ERS11871794	lineageBOV	S	S	S	R		-	-	pncA_p.His57Asp	-	-	-	-	-	-	-	-	-	-	-	-	-	-	-	-
Mycobacterium tuberculosis complex	568	Sereus liquid	2019-09-16	Bobigny (France)	diseased	homo sapiens	PRJEB52390	Pakistan	Africa	ERS11871795	lineage4	S	S	S	S		-	-	-	-	-	-	-	-	-	-	-	-	-	-	-	-	-	-	-
Mycobacterium tuberculosis complex	569	Sereus liquid	2019-10-24	Bobigny (France)	diseased	homo sapiens	PRJEB52390	Ivory Coast	Asia	ERS11871796	lineage4	S	S	S	S		-	-	-	-	-	-	-	-	-	-	-	-	-	-	-	-	-	-	-
Mycobacterium tuberculosis complex	570	Sereus liquid	2019-10-15	Bobigny (France)	diseased	homo sapiens	PRJEB52390	Sri Lanka	Africa	ERS11871797	lineage1	S	S	S	R		-	-	-	-	-	-	-	-	-	-	-	-	-	-	-	-	-	-	-
Mycobacterium tuberculosis complex	571	Sereus liquid	2019-10-18	Bobigny (France)	diseased	homo sapiens	PRJEB52390	Cameroon	Asia	ERS11871798	lineage4	S	S	S	S		-	-	-	-	-	-	-	-	-	-	-	-	-	-	-	-	-	-	-
Mycobacterium tuberculosis complex	572	Pulmonary	2019-07-23	Bobigny (France)	diseased	homo sapiens	PRJEB52390	Morocco	Africa	ERS11871799	lineage4	S	S	S	S		-	-	-	-	-	-	-	-	-	-	-	-	-	-	-	-	-	-	-
Mycobacterium tuberculosis complex	574	Pulmonary	2019-09-26	Bobigny (France)	diseased	homo sapiens	PRJEB52390	Democratic Republic of Congo	Africa	ERS11871800	lineage4	S	S	S	S		-	-	-	-	-	-	-	-	-	-	-	-	-	-	-	-	-	-	-
Mycobacterium tuberculosis complex	575	Other EP	2019-11-08	Bobigny (France)	diseased	homo sapiens	PRJEB52390	Ivory Coast	Africa	ERS11871801	lineage4	S	S	S	S		-	-	-	-	-	-	-	-	-	-	-	-	-	-	-	-	-	-	-
Mycobacterium tuberculosis complex	576	Pulmonary	2019-11-12	Bobigny (France)	diseased	homo sapiens	PRJEB52390	Benign	Africa	ERS11871802	lineage4	S	S	S	S		-	-	-	-	-	-	-	-	-	-	-	-	-	-	-	-	-	-	-
Mycobacterium tuberculosis complex	577	Pulmonary	2019-11-13	Bobigny (France)	diseased	homo sapiens	PRJEB52390	Mali	Africa	ERS11871803	lineage4	S	S	S	S		-	-	-	-	-	-	-	-	-	-	-	-	-	-	-	-	-	-	-
Mycobacterium tuberculosis complex	578	Other EP	2019-11-15	Bobigny (France)	diseased	homo sapiens	PRJEB52390	Bangladeshi	Africa	ERS11871804	lineage1	S	S	S	S		-	-	-	-	-	-	-	-	-	-	-	-	-	-	-	-	-	-	-
Mycobacterium tuberculosis complex	579	Sereus liquid	2020-01-06	Bobigny (France)	diseased	homo sapiens	PRJEB52390	Guinea	Asia	ERS11871805	lineage4	R	S	S	S		-	fabG1_c.-15C>T	-	-	gid_c.136_136del	-	-	-	-	-	-	-	fabG1_c.-15C>T	-	-	-	-	-	-
Mycobacterium tuberculosis complex	580	Pulmonary	2020-01-17	Bobigny (France)	diseased	homo sapiens	PRJEB52390	France	Africa	ERS11871806	lineage2	S	S	S	S		-	-	-	-	-	-	-	-	-	-	-	-	-	-	-	-	-	-	-
Mycobacterium tuberculosis complex	581	Pulmonary	2020-01-04	Bobigny (France)	diseased	homo sapiens	PRJEB52390	mauritania	Europe	ERS11871807	lineage4	S	S	S	S		-	-	-	-	-	-	-	-	-	-	-	-	-	-	-	-	-	-	-
Mycobacterium tuberculosis complex	582	Sereus liquid	2019-12-06	Bobigny (France)	diseased	homo sapiens	PRJEB52390	Pakistan	Africa	ERS11871808	lineage4	S	S	S	S		-	-	-	-	-	-	-	-	-	-	-	-	-	-	-	-	-	-	-
Mycobacterium tuberculosis complex	583	Pulmonary	2020-01-09	Bobigny (France)	diseased	homo sapiens	PRJEB52390	Mauritania	Asia	ERS11871809	lineage4	S	S	S	S		-	-	-	-	-	-	-	-	-	-	-	-	-	-	-	-	-	-	-
Mycobacterium tuberculosis complex	584	Other EP	2019-12-23	Bobigny (France)	diseased	homo sapiens	PRJEB52390	India	Africa	ERS11871810	lineage1	S	S	S	S		-	-	-	-	-	-	-	-	-	-	-	-	-	-	-	-	-	-	-
Mycobacterium tuberculosis complex	586	Sereus liquid	2019-12-22	Bobigny (France)	diseased	homo sapiens	PRJEB52390	Democratic Republic of Congo	Asia	ERS11871811	lineage4	S	S	S	S		-	-	-	-	-	-	-	-	-	-	-	-	-	-	-	-	-	-	-
Mycobacterium tuberculosis complex	587	Pulmonary	2019-10-23	Bobigny (France)	diseased	homo sapiens	PRJEB52390	Unknown	Africa	ERS11871812	lineage4	S	S	S	S		-	-	-	-	-	-	-	-	-	-	-	-	-	-	-	-	-	-	-
Mycobacterium tuberculosis complex	588	Pulmonary	2020-01-01	Bobigny (France)	diseased	homo sapiens	PRJEB52390	Ivory Coast	Unknown	ERS11871813	lineage4	S	S	S	S		-	-	-	-	-	-	-	-	-	-	-	-	-	-	-	-	-	-	-
Mycobacterium tuberculosis complex	589	Pulmonary	2019-12-26	Bobigny (France)	diseased	homo sapiens	PRJEB52390	Romania	Africa	ERS11871814	lineage4	S	S	S	S		-	-	-	-	-	-	-	-	-	-	-	-	-	-	-	-	-	-	-
Mycobacterium tuberculosis complex	590	Sereus liquid	2019-10-28	Bobigny (France)	diseased	homo sapiens	PRJEB52390	France	Europe	ERS11871815	lineage4	R	R	S	S		rpoB_p.Leu452Pro	inhA_p.Ser94Ala,fabG1_c.-15C>T	-	-	rpsL_p.Lys43Arg	-	-	-	-	-	-	-	inhA_p.Ser94Ala,fabG1_c.-15C>T	-	-	-	-	-	-
Mycobacterium tuberculosis complex	591	Sereus liquid	2019-10-21	Bobigny (France)	diseased	homo sapiens	PRJEB52390	France	Europe	ERS11871816	lineage4	R	R	S	S		rpoB_p.Leu452Pro	inhA_p.Ser94Ala,fabG1_c.-15C>T	-	-	rpsL_p.Lys43Arg	-	-	-	-	-	-	-	inhA_p.Ser94Ala,fabG1_c.-15C>T	-	-	-	-	-	-
Mycobacterium tuberculosis complex	592	Pulmonary	2020-01-17	Bobigny (France)	diseased	homo sapiens	PRJEB52390	India	Europe	ERS11871817	lineage3	S	S	S	S		-	-	-	-	-	-	-	-	-	-	-	-	-	-	-	-	-	-	-
Mycobacterium tuberculosis complex	594	Pulmonary	2019-03-28	Bobigny (France)	diseased	homo sapiens	PRJEB52390	Romania	Asia	ERS11871818	lineage4	S	S	S	S		-	-	-	-	-	-	-	-	-	-	-	-	-	-	-	-	-	-	-
Mycobacterium tuberculosis complex	595	Pulmonary	2020-01-27	Bobigny (France)	diseased	homo sapiens	PRJEB52390	Guadeloupe	Europe	ERS11871819	lineage4	S	S	S	S		-	-	-	-	-	-	-	-	-	-	-	-	-	-	-	-	-	-	-
Mycobacterium tuberculosis complex	601	Lymph node	2019-10-10	Bobigny (France)	diseased	homo sapiens	PRJEB52390	Pakistan	Europe	ERS11871820	lineage3	S	S	S	S		-	-	-	-	rpsL_p.Lys43Arg	gyrA_p.Ser91Pro	gyrA_p.Ser91Pro	gyrA_p.Ser91Pro	gyrA_p.Ser91Pro	-	-	-	-	-	-	-	-	-	-
Mycobacterium tuberculosis complex	602	Pulmonary	2019-11-04	Bobigny (France)	diseased	homo sapiens	PRJEB52390	Haiti	Asia	ERS11871821	lineage4	R	S	S	S		-	fabG1_c.-15C>T	-	-	-	-	-	-	-	-	-	-	fabG1_c.-15C>T	-	-	-	-	-	-
Mycobacterium tuberculosis complex	603	Pulmonary	2019-12-08	Bobigny (France)	diseased	homo sapiens	PRJEB52390	France	America	ERS11871822	lineage4	R	R	S	S		rpoB_p.Leu452Pro	inhA_p.Ser94Ala,fabG1_c.-15C>T	-	-	rpsL_p.Lys43Arg	-	-	-	-	-	-	-	inhA_p.Ser94Ala,fabG1_c.-15C>T	-	-	-	-	-	-
Mycobacterium tuberculosis complex	606	Pulmonary	2020-02-12	Bobigny (France)	diseased	homo sapiens	PRJEB52390	Mali	Europe	ERS11871823	lineage4	R	S	S	S		-	katG_p.Ser315Thr	-	-	-	-	-	-	-	-	-	-	-	-	-	-	-	-	-
Mycobacterium tuberculosis complex	609	Pulmonary	2020-01-23	Bobigny (France)	diseased	homo sapiens	PRJEB52390	France	Africa	ERS11871824	lineage4	S	S	S	S		-	-	-	-	-	-	-	-	-	-	-	-	-	-	-	-	-	-	-
Mycobacterium tuberculosis complex	610	Pulmonary	2020-01-15	Bobigny (France)	diseased	homo sapiens	PRJEB52390	Unknown	Europe	ERS11871825	lineage4	S	S	S	S		-	-	-	-	-	-	-	-	-	-	-	-	-	-	-	-	-	-	-
Mycobacterium tuberculosis complex	611	Pulmonary	2020-01-20	Bobigny (France)	diseased	homo sapiens	PRJEB52390	Niger	Unknown	ERS11871826	lineage4	S	S	S	S		-	-	-	-	-	-	-	-	-	-	-	-	-	-	-	-	-	-	-
Mycobacterium tuberculosis complex	613	Pulmonary	2020-03-05	Bobigny (France)	diseased	homo sapiens	PRJEB52390	France	Africa	ERS11871827	lineage4	S	S	S	S		-	-	-	-	-	-	-	-	-	-	-	-	-	-	-	-	-	-	-
Mycobacterium tuberculosis complex	616	Other EP	2020-02-27	Bobigny (France)	diseased	homo sapiens	PRJEB52390	Ivory Coast	Europe	ERS11871828	lineage4	S	S	S	S		-	-	-	-	-	-	-	-	-	-	-	-	-	-	-	-	-	-	-
Mycobacterium tuberculosis complex	617	Pulmonary	2018-12-18	Bobigny (France)	diseased	homo sapiens	PRJEB52390	Serbia	Africa	ERS11871829	lineage4	S	S	S	S		-	-	-	-	-	-	-	-	-	-	-	-	-	-	-	-	-	-	-
Mycobacterium tuberculosis complex	618	Pulmonary	2019-04-02	Bobigny (France)	diseased	homo sapiens	PRJEB52390	congo	Europe	ERS11871830	lineage4	S	S	S	S		-	-	-	-	-	-	-	-	-	-	-	-	-	-	-	-	-	-	-
Mycobacterium tuberculosis complex	619	Pulmonary	2019-03-18	Bobigny (France)	diseased	homo sapiens	PRJEB52390	mali	Africa	ERS11871831	lineage4	S	S	S	S		-	-	-	-	-	-	-	-	-	-	-	-	-	-	-	-	-	-	-
Mycobacterium tuberculosis complex	621	Pulmonary	2020-03-14	Bobigny (France)	diseased	homo sapiens	PRJEB52390	Bangladeshi	Africa	ERS11871832	lineage1	S	S	S	S		-	-	-	-	-	-	-	-	-	-	-	-	-	-	-	-	-	-	-
Mycobacterium tuberculosis complex	622	Pulmonary	2020-03-27	Bobigny (France)	diseased	homo sapiens	PRJEB52390	France	Asia	ERS11871833	lineage4	S	S	S	S		-	-	-	-	-	-	-	-	-	-	-	-	ethR_p.Phe110Leu	-	-	-	-	-	-
Mycobacterium tuberculosis complex	623	Lymph node	2020-03-09	Bobigny (France)	diseased	homo sapiens	PRJEB52390	India	Europe	ERS11871834	lineage4	S	S	S	S		-	-	-	-	-	-	-	-	-	-	-	-	-	-	-	-	-	-	-
Mycobacterium tuberculosis complex	624	Sereus liquid	2020-03-10	Bobigny (France)	diseased	homo sapiens	PRJEB52390	Philippines	Asia	ERS11871835	lineage1	S	S	S	S		-	-	-	-	-	-	-	-	-	-	-	-	-	-	-	-	-	-	-
Mycobacterium tuberculosis complex	625	Pulmonary	2017-07-12	Bobigny (France)	diseased	homo sapiens	PRJEB52390	Mali	Asia	ERS11871836	lineage4	S	S	S	S		-	-	-	-	-	-	-	-	-	-	-	-	-	-	-	-	-	-	-
Mycobacterium tuberculosis complex	626	Pulmonary	2020-04-11	Bobigny (France)	diseased	homo sapiens	PRJEB52390	Sri Lanka	Africa	ERS11871837	lineage4	S	S	S	S		-	-	-	-	-	-	-	-	-	-	-	-	-	-	-	-	-	-	-
Mycobacterium tuberculosis complex	627	Pulmonary	2019-02-09	Bobigny (France)	diseased	homo sapiens	PRJEB52390	Mali	Asia	ERS11871838	lineage4	S	S	S	S		-	-	-	-	-	-	-	-	-	-	-	-	-	-	-	-	-	-	-
Mycobacterium tuberculosis complex	629	Lymph node	2020-04-21	Bobigny (France)	diseased	homo sapiens	PRJEB52390	India	Africa	ERS11871839	lineage3	R	S	S	S		-	katG_p.Ser315Thr	-	-	rrs_r.517c>t	-	-	-	-	-	-	-	-	-	-	-	-	-	-
Mycobacterium tuberculosis complex	631	Sereus liquid	2020-05-05	Bobigny (France)	diseased	homo sapiens	PRJEB52390	France	Asia	ERS11871840	lineage4	R	S	S	S		-	katG_p.Ser315Thr	-	-	gid_p.Leu79Ser	-	-	-	-	-	-	-	-	-	-	-	-	-	-
Mycobacterium tuberculosis complex	633	Pulmonary	2020-05-13	Bobigny (France)	diseased	homo sapiens	PRJEB52390	Pakistan	Europe	ERS11871841	lineage3	S	S	S	S		-	-	-	-	-	-	-	-	-	-	-	-	-	-	-	-	-	-	-
Mycobacterium tuberculosis complex	634	Pulmonary	2020-06-09	Bobigny (France)	diseased	homo sapiens	PRJEB52390	France	Asia	ERS11871842	lineage4	S	S	S	S		-	-	-	-	-	-	-	-	-	-	-	-	-	-	-	-	-	-	-
Mycobacterium tuberculosis complex	635	Other EP	2020-07-11	Bobigny (France)	diseased	homo sapiens	PRJEB52390	France	Europe	ERS11871843	lineage3	S	S	S	S		-	-	-	-	-	-	-	-	-	-	-	-	-	-	-	-	-	-	-
Mycobacterium tuberculosis complex	636	Sereus liquid	2020-07-10	Bobigny (France)	diseased	homo sapiens	PRJEB52390	Mali	Europe	ERS11871844	lineage4	S	S	S	S		-	-	-	embB_p.Ala313Val	-	-	-	-	-	-	-	tlyA_p.Asn236Lys	-	-	-	-	-	-	-
Mycobacterium tuberculosis complex	637	Pulmonary	2020-06-30	Bobigny (France)	diseased	homo sapiens	PRJEB52390	Poland	Africa	ERS11871845	lineage4	R	S	S	S		-	katG_p.Ala424Val	-	-	-	-	-	-	-	-	-	-	-	-	-	-	-	-	-
Mycobacterium tuberculosis complex	639	Other EP	2020-06-10	Bobigny (France)	diseased	homo sapiens	PRJEB52390	Unknown	Europe	ERS11871846	lineage4	S	S	S	S		-	-	-	-	-	-	-	-	-	-	-	-	-	-	-	-	-	-	-
Mycobacterium tuberculosis complex	640	Lymph node	2020-05-27	Bobigny (France)	diseased	homo sapiens	PRJEB52390	Unknown	Unknown	ERS11871847	lineage4	S	S	S	S		-	-	-	-	-	-	-	-	-	-	-	-	-	-	-	-	-	-	-
Mycobacterium tuberculosis complex	641	Pulmonary	2020-06-24	Bobigny (France)	diseased	homo sapiens	PRJEB52390	France	Unknown	ERS11871848	lineage4	S	S	S	S		-	-	-	-	-	-	-	-	-	-	-	-	-	-	-	-	-	-	-
Mycobacterium tuberculosis complex	642	Pulmonary	2020-07-08	Bobigny (France)	diseased	homo sapiens	PRJEB52390	Ivory Coast	Europe	ERS11871849	lineage4	S	S	S	S		-	-	-	-	-	-	-	-	-	-	-	-	-	-	-	-	-	-	-
Mycobacterium tuberculosis complex	643	Pulmonary	2020-06-10	Bobigny (France)	diseased	homo sapiens	PRJEB52390	France	Africa	ERS11871850	lineage4	S	S	S	S		-	-	-	-	-	gyrA_p.Ser91Pro	gyrA_p.Ser91Pro	gyrA_p.Ser91Pro	gyrA_p.Ser91Pro	-	-	-	-	-	-	-	-	-	-
Mycobacterium tuberculosis complex	644	Lymph node	2020-07-08	Bobigny (France)	diseased	homo sapiens	PRJEB52390	Mali	Europe	ERS11871851	lineage4	S	S	S	S		-	-	-	-	-	-	-	-	-	-	-	-	-	-	-	-	-	-	-
Mycobacterium tuberculosis complex	645	Lymph node	2020-07-01	Bobigny (France)	diseased	homo sapiens	PRJEB52390	Pakistan	Africa	ERS11871852	lineage3	S	S	S	S		-	-	-	-	-	gyrA_p.Asp94Gly	gyrA_p.Asp94Gly	gyrA_p.Asp94Gly	gyrA_p.Asp94Gly	-	-	-	-	-	-	-	-	-	-
Mycobacterium tuberculosis complex	646	Pulmonary	2020-07-15	Bobigny (France)	diseased	homo sapiens	PRJEB52390	India	Asia	ERS11871853	lineage3	S	S	S	S		-	-	-	-	-	-	-	-	-	-	-	-	-	-	-	-	-	-	-
Mycobacterium tuberculosis complex	647	Lymph node	2020-06-23	Bobigny (France)	diseased	homo sapiens	PRJEB52390	Nigeria	Asia	ERS11871854	lineage4	S	S	S	S		-	-	-	-	-	-	-	-	-	-	-	-	-	-	-	-	-	-	-
Mycobacterium tuberculosis complex	648	Pulmonary	2020-07-07	Bobigny (France)	diseased	homo sapiens	PRJEB52390	Somalia	Africa	ERS11871855	lineage3	S	S	S	S		-	-	-	-	-	-	-	-	-	-	-	-	-	-	-	-	-	-	-
Mycobacterium tuberculosis complex	649	Lymph node	2020-07-08	Bobigny (France)	diseased	homo sapiens	PRJEB52390	Pakistan	Africa	ERS11871856	lineage3	S	S	S	S		-	-	-	-	-	-	-	-	-	-	-	-	-	-	-	-	-	-	-
Mycobacterium tuberculosis complex	653	Pulmonary	2018-05-17	Bobigny (France)	diseased	homo sapiens	PRJEB52390	Cameroon	Asia	ERS11871857	lineage4	S	S	S	S		-	-	-	-	-	-	-	-	-	-	-	-	-	-	-	-	-	-	-
Mycobacterium tuberculosis complex	657	Lymph node	2021-02-15	Bobigny (France)	diseased	homo sapiens	PRJEB52390	India	Africa	ERS11871858	lineage3	S	S	S	S		-	-	-	-	-	-	-	-	-	-	-	-	-	-	-	-	-	-	-
Mycobacterium tuberculosis complex	661	Pulmonary	2020-12-06	Bobigny (France)	diseased	homo sapiens	PRJEB52390	France	Asia	ERS11871859	lineage4	S	S	S	S		-	-	-	-	-	-	-	-	-	-	-	-	-	-	-	-	-	-	-
Mycobacterium tuberculosis complex	662	Pulmonary	2021-04-28	Bobigny (France)	diseased	homo sapiens	PRJEB52390	France	Europe	ERS11871860	lineage4	S	S	S	S		-	-	-	-	gid_c.351_352insG	-	-	-	-	-	-	-	-	-	-	-	-	-	-
Mycobacterium tuberculosis complex	663	Sereus liquid	2021-05-19	Bobigny (France)	diseased	homo sapiens	PRJEB52390	Guinea	Europe	ERS11871861	lineage4	R	S	S	S		-	katG_p.Ser315Thr	-	embB_p.Gly406Ala	gid_p.Leu79Ser	-	-	-	-	-	-	-	-	-	-	-	-	-	-
Mycobacterium tuberculosis complex	665	Pulmonary	2021-02-15	Bobigny (France)	diseased	homo sapiens	PRJEB52390	France	Africa	ERS11871862	lineage4	R	S	S	S		-	fabG1_c.-15C>T	-	-	-	-	-	-	-	-	-	-	fabG1_c.-15C>T	-	-	-	-	-	-
Mycobacterium tuberculosis complex	666	Pulmonary	2018-11-20	Bobigny (France)	diseased	homo sapiens	PRJEB52390	Guinea	Europe	ERS11871863	lineage5	S	S	S	S		-	-	-	-	-	-	-	-	-	-	-	-	-	-	-	-	-	-	-
Mycobacterium tuberculosis complex	667	Pulmonary	2020-12-12	Bobigny (France)	diseased	homo sapiens	PRJEB52390	Senegal	Africa	ERS11871864	lineage4	S	S	S	S		-	-	-	-	-	-	-	-	-	-	-	-	-	-	-	-	-	-	-
Mycobacterium tuberculosis complex	668	Pulmonary	2015-06-20	Bobigny (France)	diseased	homo sapiens	PRJEB52390	France	Africa	ERS11871865	lineage4	S	S	S	S		-	-	-	-	-	-	-	-	-	-	-	-	-	-	-	-	-	-	-
Mycobacterium tuberculosis complex	669	Pulmonary	2019-03-31	Bobigny (France)	diseased	homo sapiens	PRJEB52390	Sri Lanka	Europe	ERS11871866	lineage2	S	S	S	S		-	-	-	-	-	-	-	-	-	-	-	-	ethA_c.341_341del	-	-	-	-	-	-
Mycobacterium tuberculosis complex	670	Sereus liquid	2019-05-31	Bobigny (France)	diseased	homo sapiens	PRJEB52390	Mauritius	Asia	ERS11871867	lineageBOV	S	S	S	R		-	-	pncA_p.His57Asp	-	-	-	-	-	-	-	-	-	-	-	-	-	-	-	-
Mycobacterium tuberculosis complex	671	Other EP	2020-02-03	Bobigny (France)	diseased	homo sapiens	PRJEB52390	Senegal	Africa	ERS11871868	lineage4	S	S	S	R		-	-	-	-	-	-	-	-	-	-	-	-	-	-	-	-	-	-	-
Mycobacterium tuberculosis complex	672	Pulmonary	2019-03-31	Bobigny (France)	diseased	homo sapiens	PRJEB52390	France	Africa	ERS11871869	lineage4	S	S	S	S		-	-	-	-	-	-	-	-	-	-	-	-	-	-	-	-	-	-	-
Mycobacterium tuberculosis complex	673	Pulmonary	2019-03-04	Bobigny (France)	diseased	homo sapiens	PRJEB52390	Algeria	Europe	ERS11871870	lineage4	S	S	S	S		-	-	-	-	-	-	-	-	-	-	-	-	-	-	-	-	-	-	-
Mycobacterium tuberculosis complex	675	Pulmonary	2019-04-30	Bobigny (France)	diseased	homo sapiens	PRJEB52390	Mali	Africa	ERS11871871	lineage2	S	S	S	S		-	-	-	-	-	-	-	-	-	-	-	-	-	-	-	-	-	-	-
Mycobacterium tuberculosis complex	676	Other EP	2021-04-27	Bobigny (France)	diseased	homo sapiens	PRJEB52390	Pakistan	Africa	ERS11871872	lineage3	S	S	S	S		-	-	-	-	-	-	-	-	-	-	-	-	-	-	-	-	-	-	-
Mycobacterium tuberculosis complex	677	Sereus liquid	2021-06-21	Bobigny (France)	diseased	homo sapiens	PRJEB52390	Pakistan	Asia	ERS11871873	lineage3	S	S	S	S		-	-	-	-	-	-	-	-	-	-	-	-	-	-	-	-	-	-	-
Mycobacterium tuberculosis complex	678	Lymph node	2020-05-25	Bobigny (France)	diseased	homo sapiens	PRJEB52390	India	Asia	ERS11871874	lineage3	S	S	S	S		-	-	-	-	-	-	-	-	-	-	-	-	-	-	-	-	-	-	-
Mycobacterium tuberculosis complex	679	Lymph node	2021-05-14	Bobigny (France)	diseased	homo sapiens	PRJEB52390	Vietnam	Asia	ERS11871875	lineage1	S	S	S	S		-	-	-	-	-	-	-	-	-	-	-	-	-	-	-	-	-	-	-
Mycobacterium tuberculosis complex	680	Lymph node	2021-06-11	Bobigny (France)	diseased	homo sapiens	PRJEB52390	India	Asia	ERS11871876	lineage4	S	S	S	S		-	-	-	-	-	-	-	-	-	-	-	-	-	-	-	-	-	-	-
Mycobacterium tuberculosis complex	681	Lymph node	2021-06-17	Bobigny (France)	diseased	homo sapiens	PRJEB52390	India	Asia	ERS11871877	lineage3	S	S	S	S		-	-	-	-	-	-	-	-	-	-	-	-	-	-	-	-	-	-	-
Mycobacterium tuberculosis complex	682	Sereus liquid	2021-03-15	Bobigny (France)	diseased	homo sapiens	PRJEB52390	Sri Lanka	Asia	ERS11871878	lineage4	S	S	S	S		-	-	-	-	-	-	-	-	-	-	-	-	-	-	-	-	-	-	-
Mycobacterium tuberculosis complex	685	Pulmonary	2020-11-24	Bobigny (France)	diseased	homo sapiens	PRJEB52390	Pakistan	Asia	ERS11871879	lineage3	S	S	S	S		-	-	-	-	-	-	-	-	-	-	-	-	-	-	-	-	-	-	-
Mycobacterium tuberculosis complex	686	Pulmonary	2020-10-07	Bobigny (France)	diseased	homo sapiens	PRJEB52390	Bangladeshi	Asia	ERS11871880	lineage1	S	S	S	S		-	-	-	-	-	-	-	-	-	-	-	-	-	-	-	-	-	-	-

## Sheet: Sheet1
Table S2 : Genetic diversity within lineages
Lineage		Effective		Minimum nb of SNPs		Maximum number of SNPs		Mean number of SNPs (sd)
Lineage 1		14		273		1353		911.7 (208.77)
Lineage 2		12		36		466		307.77 (87.41)
Lineage 3		31		38		844		444.08 (161.20)
Lineage 4		155		2		890		532.39 (152.71)
Lineage 5		4		290		697		497.5 (131.40)
Lineage 6		5		258		890		735.1 (205.85)
Lineage BOV		6		378		1306		828.13 (304.41)
